# Supplementary material for: Composition and Structure of Arabidopsis thaliana Extrachromosomal Circular DNAs Revealed by Nanopore Sequencing
Source: Plants (Basel). 2023 May 30;12(11):2178. doi: 10.3390/plants12112178 (PMC10255303; doi:10.3390/plants12112178)
Supplement: Supplementary file 1 [file plants-12-02178-s001.zip]

Archive with 1 entries (1 files):
- plants-2404263-supplementary.pdf
